# Supplementary material for: MTX-211 Inhibits GSH Synthesis through Keap1/NRF2/GCLM Axis and Exerts Antitumor Effects in Bladder Cancer
Source: Int J Mol Sci. 2023 Apr 20;24(8):7608. doi: 10.3390/ijms24087608 (PMC10142351; doi:10.3390/ijms24087608)
Supplement: Supplementary file 1 [file ijms-24-07608-s001.zip]

Archive with 1 entries (1 files):
- ijms-2249312-supplementary.pdf
